# Supplementary material for: The role of 99mTc-DPD bone SPECT/CT in the management of growth disturbance of the long bones in pediatric patients: a retrospective observational study
Source: BMC Musculoskelet Disord. 2023 Aug 24;24:668. doi: 10.1186/s12891-023-06777-0 (PMC10464403; doi:10.1186/s12891-023-06777-0)
Supplement: Supplementary file 2 — Supplementary Material 2 [file 12891_2023_6777_MOESM2_ESM.xlsx]

## Sheet: Sheet1
	0: hypoactive 1: hyperactive			0: Y 1: N						Op. to follow-up	SPECT/CT to follow-up	0: >6mo 1: <6mos	0: M 1: F		0: femoral head 1: distal radius 2: distal femur 3: proximal or distal tibia	0: proximal femur 1: distal femur 2: proximal tibia 3: distal tibia 4: distal radius 5: proximal fibula	0: Rt. 1: Lt. 2: B/L	0: trauma 1: infection 2: skeletal dysplasia, syndrome 3: DDH 4: tumor 5: idiopathic	0: N 1: Y	0: guided growth 1: physeal bar resection	0: N 1: Osteotomy 2: Distraction osteogenesis	0: permanent 1: PETS 2: Tension band plating	0: Good 1: Bad	N=0 Y=1	N=0 Y=1	N=0 Y=1	(-): diseased side < contralateral side (mm)	(-): valgus (+): varus (degrees)	(-): diseased side < contralateral side (mm)	(-): valgus (+): varus (degrees)	(+): improved (-): worsened	angle: 1 LLD: 2	0: Coronal 1: Sagittal	0: HEA 1: TFA 2: LDTA 3: PDFA 4: LLD	0: Y 1: N
Serial No.	Physeal activity	Date_Birth	SPECT/CT_Date	Operation	Date_Surgery	Date_Follow-up	Age_SPECT/CT	Age_Operation	Age_Follow-up	FU Period_Operation	FU Period_SPECT/CT	Op_FU	Sex	Site	Physis	Lesion	Laterality	Cause	Bony_Bar	Treatment	Simultaneous_Procedure	Guided_Growth_type	Treatmet_Outcome_GorB	Sufficient_Bone Scan	Sufficient_SPECT	Sufficient_SPECT/CT	Pre_Limb length discrepancy	Pre_AngularDeform	Post__Limb length discrepancy	Post_AngularDeform	Angle_correct	Angle or LLD	Deformity_Orientation	Measurement	Sedation
1	0	2015-10-01	2019-11-04 15:35:24	0	2020-04-29	2021-08-20	4.09767	4.58082	5.89041	1.30959	1.79274	0	0	Knee	3	2	1	5	1	0	0	2	0	1	1	1	-19	-14	-15.5	-4	10	1	0	1	0
2	0	2013-01-27	2019-05-29 09:16:00	0	2019-05-30	2021-07-16	6.33804	6.33973	8.47123	2.13151	2.13319	0	1	Knee	3	2	1	5	0	1	1		0	1	1	1	-11	-16	6	-1	15	1	0	1	1
3	0	2012-04-27	2019-07-11 09:01:00	0	2019-07-12	2021-09-02	7.20925	7.21096	9.35616	2.14521	2.14692	0	0	Hip	0	0	1	4	1	0	0	1	0	0	0	1	-30	0	-50	4	4	1	0	0	1
4	0	2013-09-23	2021-01-05	1		2021-07-01	7.29041		7.77534		0.484932		1	Hip	0	0	1	0	1	5				0	0	1									1
5	0	2011-09-16	2019-04-30 15:07:00	0	2019-05-02	2021-09-06	7.62638	7.63014	9.98082	2.35068	2.35444	0	0	Ankle	3	3	0	0	0	1	0		0	0	0	1	-14	106	-13	95	11	1	0	2	1
6	0	2010-04-17	2018-04-09 09:18:00	1		2021-06-07	7.98462		11.1479		3.16332		0	Hip	0	0	1	1	1	5				0	0	1									1
7	0	2010-02-20	2018-03-07 13:16:00	1		2021-04-29	8.04809		11.1945		3.14643		1	Hip	0	0	0	1	1	5				0	0	1									1
8	0	2012-06-11	2020-07-22	0	2020-12-11	2021-06-25	8.11781	8.50685	9.04384	0.536986	0.926027	0	1	Knee	3	2	1	2	1	0	0	2		0	0	1	-22	5	-33	2	3	1	0	1	1
9	0	2011-04-08	2019-08-27 13:02:00	0	2019-08-29	2021-04-07	8.39327	8.39726	10.0055	1.60822	1.61221	0	1	Ankle	3	2	0	0	0	1	1		0	0	0	1		114		95	19	1	0	2	1
10	0	2010-11-03	2020-03-18 13:32:00	1	2020-03-19	2021-08-11	9.37963		10.7781	1.39726	1.39846		1	Knee	2	1	0	0	0				1	0	1	1	-55	22	-47	4	18	1	1	3	1
11	0	2010-09-29	2020-02-25 10:24:00	1		2021-09-07	9.41489		10.9479		1.53306		0	Knee	2	1	1	4	1					1	1	1									1
12	1	2009-11-07	2019-04-29	0	2019-04-30	2021-04-12	9.47945	9.48219	11.4356	1.95342	1.95616	0	1	Hip	0	0	1	3	1	0	0	1	0	0	0	1	3	9	0	26	15	1	0	0	1
13	0	2009-11-19	2019-05-23 12:54:00	0	2020-01-16	2021-06-25	9.5138	10.1644	11.6055	1.4411	2.09168	0	0	Knee	3	1,2,3	2	4	0	1	1		0	0	1	1	-37		-23			2		4	1
14	0	2010-10-21	2020-04-23 12:55:00	0	2020-04-24	2021-06-28	9.5138	9.51507	10.6932	1.17808	1.17935	0	1	Knee	3	2	2	2	1	0	0	2	0	1	1	1	-1	-15	-4	-15	0	1	0	1	1
15	0	2011-02-13	2020-12-02	0	2020-12-03	2021-07-07	10.4027	9.81096	10.4027	0.591781	0.594521	0	1	Wrist	1	4	1	0	0	1	1			0	0	1	-3		-3			2		4	1
16	1	2009-06-22	2019-06-20 12:34:00	0	2019-06-21	2021-08-19	10.0014	10.0027	12.1671	2.16438	2.16569	0	1	Hip	0	0	0	3	1	0	0	1	0	0	0	1	6.32	10	12	11	1	1	0	0	1
17	0	2007-09-22	2018-01-04	0	2018-01-05	2021-07-26	10.2932	10.2959	13.8521	3.55616	3.5589	0	0	Hip	0	0	0	1	1	0	1	1	0	0	0	1	-20	78	-4	53	25	1	0	0	1
18	1	2009-02-05	2019-06-24 10:36:00	1		2021-08-09	10.3875		12.5151		2.12756		1	Hip	0	0	0	3	1		0	1		0	0	1									1
19	0	2010-07-31	2021-02-25	1	2021-04-19	2021-08-06	10.5808		11.0247		0.443836		1	Knee	2	1	2	2	1					0	1	1							1	3	1
20	0	2009-09-11	2020-05-25	0	2020-05-26	2021-07-02	10.7096	10.7123	11.8137	1.10137	1.10411	0	1	Knee	2	1	0	0	0	0	0	0		0	1	1	-9	-29	-2	-25	4	1	1	3	1
21	0	2008-09-24	2019-07-10 09:18:00	0	2019-07-11	2021-02-05	10.7983	10.8	12.3753	1.57534	1.57702	0	1	Knee	2	1	0	0	0	1	1		0	1	1	1	-24	12	-20	3	9	1	0	1	1
22	0	2009-02-07	2020-01-07 16:13:24	0	2020-08-11	2021-07-05	10.9224	11.5151	12.4137	0.89863	1.4913	0	1	Knee	2	1	0	0	0	0	2	1	0	1	1	1	-23	9	-3	-5	14	1	0	1	1
23	0	2008-11-01	2020-01-08 09:43:00	0	2020-01-09	2021-04-28	11.1929	11.1945	12.4959	1.30137	1.303	0	1	Knee	2	1	1	1	0	1	0		0	1	1	1	-37	8	-28	8	0	1	0	1	1
24	0	2008-07-02	2019-09-19 13:32:00	0	2020-09-22	2021-08-16	11.2235	12.2329	13.1315	0.89863	1.90804	0	0	Knee	3	1, 2	0	2	1	0	0	1,2		0	0	1	1	-15	0	-2	13	1	0	1	1
25	0	2009-02-06	2020-04-29 12:40:49	0	2020-05-29	2021-01-21	11.2343	11.3151	11.9644	0.649315	0.730059	0	1	Ankle	3	3	1	0	0	0	0	0	0	0	1	1	-10		-10			2		4	1
26	1	2009-03-07	2020-08-13	0	2020-08-17	2020-12-24	11.4438	11.4548	11.8082	0.353425	0.364384	1	1	Knee	3	2	1	0	1					1	1	1	15		7			2			1
27	0	2007-12-05	2019-05-13 11:14:00	0	2019-10-04	2021-02-04	11.4451	11.8384	13.1781	1.33973	1.73296	0	0	Ankle	3	3	0	0	0	0	0	0	0	0	1	1	-5		-5			2		4	1
28	0	2008-09-13	2020-03-09 12:42:00	0	2020-05-04	2021-05-26	11.4946	11.6466	12.7068	1.06027	1.21225	0	1	Knee	3	2	1	0	0	0	0	0	0	0	0	0	-15	-6	-15	-6	0	1	0	1	1
29	0	2009-06-10	2021-01-05	1			11.5808				-121.099		1	Knee & ankle	3	0,1,2,3	2	4	0					0	0	1									1
30	0	2008-10-21	2020-05-19 11:23:00	0	2020-05-21	2021-04-23	11.5849	11.589	12.5123	0.923288	0.927468	0	0	Knee	2	1	0	0	0	0	0	1	0	1	1	1	-11	-9	20	-6	3	1	0	1	1
31	0	2007-06-09	2019-03-21 12:43:59	0	2019-05-16	2021-07-30	11.7905	11.9425	14.1507	2.20822	2.36019	0	1	Knee	3	2	1	1	0	0	0	1	0	0	1	1	-10	-4	-5	0	4	1	0	1	1
32	0	2008-12-15	2020-09-28	0	2020-09-29	2021-01-25	11.7945	11.7973	12.1205	0.323288	0.326027	1	0	Knee & ankle	3	1,2,3	1	2	1					0	0	1	-41		18			2		4	1
33	0	2008-10-30	2020-08-20	1		2020-08-20	11.8137				0		1	Ankle	3	3	1	0	0					0	1	1									1
34	0	2009-03-02	2020-12-30	0	2020-12-31	2021-08-04	11.8384	11.8411	12.4329	0.591781	0.594521	0	0	Ankle	3	3	0	1	0	0	0	2		1	1	1		101		100	1	1	0	2	1
35	0	2008-02-26	2020-02-07 09:08:53	0	2020-02-07	2020-02-07	11.9572	11.9562	11.9562	0	-0.0010443	1	1	Knee	3	1,2,5	1	2	1					0	1	1									1
36	0	2008-02-12	2020-02-04 10:22:07	0	2020-02-04	2021-06-09	11.9875	11.9863	13.3315	1.34521	1.34402	0	0	Knee	3	1,2	2	2	1	0	0	1	0	0	1	1	4	-14	2	10	24	1	0	1	1
37	0	2008-09-07	2020-09-07	0	2020-09-23	2021-07-16	12.0082	12.0521	12.863	0.810959	0.854795	0	1	Knee	2	1	0	5	0	0	1	0		1	1	1	-20	12	-12	4	8	1	0	1	1
38	0	2006-11-30	2019-05-09 10:56:00	0	2019-05-10	2021-03-08	12.4478	12.4493	14.2795	1.83014	1.83163	0	0	Knee	3	1, 3	2	2	1	0	0	2	0	0	1	1	-5	20	-14	-7	27	1	0	1	1
39	0	2008-04-30	2020-11-03	1		2021-05-13	12.5205				0.523288		1	Knee	2	1	0	1	0					1	1	1									1
40	0	2005-09-29	2018-06-14 09:21:00	0	2018-06-15	2020-10-08	12.7161	12.7178	15.0356	2.31781	2.31948	0	1	Hip	0	0	0	4	1	0	0	1	0	0	0	1	-20	75	-8	64	0	1	0	0	1
41	0	2007-12-09	2020-09-16	0	2020-09-17	2021-05-25	12.7808	12.7836	13.4685	0.684932	0.687671	0	1	Knee	3	1,2	2	4	1	0	0	1		0	0	1		16	31	10	6	1	0	1	1
42	1	2007-04-26	2020-02-10 09:29:00	0	2020-06-24	2020-12-03	12.8038	13.1726	13.6164	0.443836	0.812616	1	0	Hip, knee, ankle	3	0,1,2,3	2	2	1					1	1	1									1
43	0	2006-08-20	2019-06-12 08:58:00	0	2019-06-13	2020-12-31	12.8202	12.8219	14.3753	1.55342	1.55514	0	0	Ankle	3	3	0	0	0	1	0		0	0	1	1		98		94	4	1	0	2	1
44	0	2005-04-25	2018-02-20 10:06:00	0	2018-02-22	2020-02-13	12.834	12.8384	14.8137	1.97534	1.97967	0	0	Hip	0	0	1	1	1	0	0	1	0	0	0	1	-30	11	-5	17	6	1	0	0	1
45	0	2008-02-22	2021-01-08	0	2021-03-05	2021-03-05	12.8877	13.0411	13.0411	0	0.153425	1	0	Ankle	3	3	1	0	0					1	1	1	0		0			2		4	1
46	0	2005-10-15	2018-09-13 12:28:00	0	2018-09-28	2021-06-17	12.922	12.9616	15.6822	2.72055	2.76022	0	1	Knee	3	2	2	0	0	0	0	1	0	1	1	1		-14		5	19	1	0	1	1
47	0	2007-02-26	2020-04-13 12:45:16	1			13.1384				-120.369		0	Ankle	3	3	1	0	0					0	1	1									1
48	0	2006-02-07	2019-06-27 13:11:00	0	2019-07-17	2020-12-18	13.3933	13.4466	14.8712	1.42466	1.47795	0	1	Knee	3	1,2	2	2	1	0	0	1	0	0	1	1		9		5	4	1	0	1	1
49	0	2006-01-31	2019-08-19 12:46:00	0	2019-09-09	2020-10-23	13.5576	13.6137	14.737	1.12329	1.17936	0	0	Ankle	3	3	0	0	0	0	0	0	0	0	1	1	-5		-3			2		4	1
50	0	2006-12-13	2020-08-06	0	2020-11-02	2021-08-11	13.6575	13.8986	14.6712	0.772603	1.0137	0	0	Knee	3	2	2	2	1	0	0	1		1	1	1		-4		-2	2	1	0	1	1
51	0	2006-10-28	2020-09-01	0	2020-09-21	2021-06-23	13.8548	13.9096	14.663	0.753425	0.808219	0	1	Knee	2	1	2	5	1	0	0	1		1	1	1		7		7	0	1	0	1	1
52	0	2006-12-15	2021-02-19	0	2021-02-19	2021-06-17	14.1918	14.1918	14.5151	0.323288	0.323288	1	1	Wrist	1	4	2	2	1					0	0	1									1
53	0	2006-05-09	2020-07-15	1		2021-02-19	14.1945				0.6		1	Knee	3	1,2	0	2	1					0	0	1									1
54	0	2005-07-08	2019-10-02 12:59:00	0	2019-12-23	2021-01-20	14.2453	14.4685	15.5479	1.07945	1.30263	0	0	Wrist	1	4	0	0	0	0	1	0	0	0	0	0	-9		0			2		4	1
55	0	2003-06-06	2018-05-17 12:33:00	0	2018-06-21	2021-01-13	14.9576	15.0521	17.6192	2.56712	2.66158	0	0	Knee	3	1,2	2	2	1	0	0	1	0	0	1	1		11		-4	15	1	0	1	1
56	0	2005-01-15	2020-12-30	0	2021-01-04	2021-07-07	15.9671	15.9808	16.4849	0.50411	0.517808	0	0	Knee	3	1,2	0	4	1	0	0	1		1	1	1		14		1	13	1	0	1	1
57	0	2002-03-20	2019-09-16 10:24:00	0	2019-09-19	2020-11-19	17.5053	17.5123	18.6822	1.16986	1.17689	0	1	Knee	3	1,2	2	2	1	0	1	1	0	0	1	1		-2		-2	0	1	0	1	1
58	0	2014-09-21	2021-03-17	0	2021-06-02	2021-08-26	6.49041	6.70137	6.93425	0.232877	0.443836	1	0	Knee	3	1,2	2	4	0					0	0	1									1
59	0	2010-11-15	2021-06-22	1		2021-06-22	10.6082		10.6082		0		1	Wrist	1	4	2	2	1					0	0	1									1
